# Supplementary material for: Complex eruption processes and deposits of basaltic fissures: insights from the ~37 ka Budj Bim volcanic complex, Southeastern Australia
Source: Bull Volcanol. 2026 Mar 31;88(4):45. doi: 10.1007/s00445-026-01967-9 (PMC13038471; doi:10.1007/s00445-026-01967-9)
Supplement: Supplementary file 4 — (XLSX 43.0 KB) [file 445_2026_1967_MOESM4_ESM.xlsx]

## Sheet: Whole rock data
			Raw whole rock major elements (in wt.%)														Normalised major elements, volatile free, in wt.%															Trace elements (all in ppm)
Sample	Lab WR data collected	Date WR data collected	SiO2	TiO2	Al2O3	Fe2O3	MnO	MgO	CaO	Na2O	K2O	P2O5	SO3	LOI	Tot.		Norm SiO2	Norm TiO2	Norm Al2O3	Norm Fe2O3	Norm FeO	Norm MnO	Norm MgO	Norm CaO	Norm Na2O	Norm K2O	Norm P2O5	TOTAL	Mg#	TA		Be	V	Co	Ni	Cu	Zn	Ga	Rb	Sr	Y	Zr	Nb	Mo	Sn	Cs	Ba	La	Ce
53	JCU	Oct/Nov 2012	46.23	2.5	13.63	13.2	0.17	9.47	8.93	3.68	1.62	0.77	0.03	0	100.23		46.6602	2.52326	13.7568	1.99843	10.192	0.171582	9.55813	9.0131	3.71425	1.63508	0.777165	100	62.5632	5.34932
39A	JCU	Oct/Nov 2012	46.91	2.35	13.47	12.79	0.16	9.67	8.95	3.01	1.36	0.58	0.06	1.41	100.72		47.7879	2.39398	13.7221	1.95441	9.96747	0.162994	9.85098	9.1175	3.06633	1.38545	0.590855	100	63.7834	4.45179		1.04147
55F	JCU	Oct/Nov 2012	47.07	2.46	13.73	13.09	0.17	9.41	8.53	3.33	1.43	0.66	0.04	0.92	100.84		47.6574	2.4907	13.9014	1.98801	10.1388	0.172122	9.52744	8.63646	3.37156	1.44785	0.668237	100	62.6104	4.81941
MEC 49C	UoLe	2014-08-01	66.91	0.88	16.66	4.69	0.042	1.55	1.36	2.48	3.78	0.19	0.024	1.78	100.35		68.1689	0.899206	16.9771	0.716994	3.65667	0.0430923	1.58073	1.38381	2.52851	3.85116	0.193841	100	43.5135	6.37967
MEC 53D	UoLe	2014-08-01	58.98	1.06	13.03	8.52	0.096	3.99	3.62	0.97	1.4	0.657	0.118	7.66	100.11		64.3845	1.15962	14.2224	1.39586	7.11886	0.104813	4.35923	3.95059	1.05882	1.52863	0.716676	100	52.1807	2.58745
MEC17	JCU	Oct/Nov 2012	46.4	2.51	13.71	13.16	0.17	9.54	8.98	3.87	1.55	0.75	0	0	100.64		46.6231	2.52207	13.7759	1.98349	10.1158	0.170818	9.58588	9.02318	3.88861	1.55745	0.753607	100	62.8065	5.44606		1.60958	203.372	111.437	213.6	55.5636	134.039	39.9212	29.9782	843.216	23.1479	226.704	52.5822	3.27166	0.958347	0.395082	410.773	37.9422	76.892
MEC18	JCU	Oct/Nov 2012	46.11	2.51	13.55	13.2	0.17	9.4	9	3.75	1.58	0.78	0.01	0	100.06		46.6097	2.5372	13.6968	2.00146	10.2074	0.171842	9.50186	9.09753	3.79064	1.59712	0.788452	100	62.3893	5.38776		1.5085	203.947	63.8002	217.117	53.687	132.912	39.2689	30.9574	831.676	23.4403	227.237	51.9171	3.26867	0	0.38582	409.32	38.14	76.4979
MEC19	JCU	Oct/Nov 2012	47.91	2.09	13.69	12.54	0.16	10.07	9.26	3.44	1.26	0.47	0.03	0	100.92		47.9944	2.09368	13.7141	1.88431	9.61	0.160282	10.0877	9.27632	3.44606	1.26222	0.470828	100	65.1639	4.70828		1.12338	208.752	76.415	237.65	54.9747	121.189	36.3291	29.686	579.67	20.3598	160.468	37.8322	2.60818	0	0.392904	369.45	25.6567	50.3958
MEC27	UoLe	2014-02-01	47.64	2.04	13.74	12.81	0.172	9.31	8.81	3	1.119	0.409	<0.003	-0.45	99.06		48.6274	2.08191	14.0241	1.96151	10.0037	0.175333	9.5065	8.9952	3.06487	1.1423	0.417264	100	62.8726	4.20716			202.866	89.4693	220.637	45.7163	119.528	33.9511	23.2693	536.966	20.0983	156.594	32.0766	1.89636	0	0.304483	317.951	22.5488	45.1294
MEC31	UoLe	2014-02-01	46.66	2.04	13.56	12.66	0.165	9.9	9.26	3.11	1.235	0.464	0.02	-0.56	99.08		47.6234	2.08082	13.8407	1.93862	9.88694	0.168881	10.1005	9.44833	3.17795	1.26017	0.473722	100	64.545	4.43812		1.06864	211.138	71.4941	231.953	46.6595	121.102	35.3617	27.7781	581.505	20.5294	160.99	37.0107	2.28852	0	0.371503	358.813	25.3457	50.6287
MEC33	UoLe	2014-02-01	46.21	2.09	13.88	12.82	0.166	10.3	9.62	2.72	0.924	0.504	0.005	0.46	99.7		47.0871	2.12738	14.1394	1.95919	9.99185	0.168715	10.4985	9.79985	2.77241	0.941554	0.514033	100	65.1854	3.71396		1.01326	213.013	72.096	242.162	43.434	117.797	38.0861	19.0477	796.618	20.7388	165.524	41.0761	1.9374	0	0.304349	418.173	27.7412	54.2573
MEC4	JCU	Oct/Nov 2012	49.64	2.22	13.52	12.38	0.16	9.1	8.74	2.99	1.25	0.51	0.09	0.23	100.83		49.9107	2.2321	13.5937	1.86713	9.52234	0.160872	9.14962	8.78766	3.0063	1.25682	0.512781	100	63.1302	4.26312		1.3773	203.653	67.1744	216.946	53.9937	122.564	34.9927	27.0516	602.672	20.621	174.358	36.4861	2.53596	0	0.56046	316.228	26.538	54.6772
MEC45	UoLe	2014-02-01	46.24	2.38	13.65	12.98	0.164	9.57	9	3.6	1.457	0.622	<0.003	-0.45	99.66		46.9179	2.41105	13.8474	1.97535	10.0743	0.16667	9.71348	9.13108	3.65308	1.47857	0.631151	100	63.2106	5.13165		1.24816	213.787	83.0804	230.287	44.6389	129.794	36.4035	28.4799	717.102	21.8879	196.117	42.995	2.35769	0	0.330317	360.393	30.6139	61.8702
MEC49	UoLe	2014-02-01	46.16	2.44	13.63	13.13	0.165	9.58	8.9	3.41	1.557	0.689	0.053	-0.67	99.72		46.8379	2.4739	13.8287	1.99907	10.1952	0.167742	9.72192	9.03431	3.46213	1.58002	0.699098	100	62.9529	5.04215		1.37052	210.585	70.411	224.441	51.6188	130.284	37.4966	30.596	767.215	22.8242	213.259	47.7518	3.3161	0.0757157	0.411603	382.578	33.6754	67.8592
MEC51	UoLe	2014-02-01	46.39	2.39	13.62	13.05	0.165	9.57	8.97	3.49	1.477	0.629	0.024	-0.47	99.77		47.0289	2.42555	13.8072	1.98457	10.1213	0.167594	9.69992	9.09231	3.53778	1.49761	0.637306	100	63.0697	5.03539		1.25814	208.349	78.6501	227.135	61.2895	126.926	36.3768	28.8842	718.789	22.0624	201.126	44.0523	3.10799	0	0.373917	368.139	31.0522	63.0321
MEC53	UoLe	2014-02-01	46.34	2.44	13.64	13.11	0.166	9.52	8.97	3.44	1.572	0.696	0.061	-0.62	99.95		46.9089	2.467	13.8089	1.9903	10.1505	0.168408	9.63892	9.08365	3.48753	1.59178	0.704121	100	62.8554	5.07931		1.33679	208.506	70.4495	220.556	46.5069	131.019	37.9595	30.7444	779.084	22.6486	213.968	47.6037	3.38316	0.00887715	0.427876	386.858	34.4992	69.31
MEC55	UoLe	2014-02-01	46.36	2.44	13.71	13.12	0.164	9.49	8.88	3.47	1.577	0.7	0.053	-0.61	99.95		46.928	2.46691	13.8739	1.9918	10.1582	0.166284	9.60625	8.99198	3.51168	1.59649	0.708539	100	62.7585	5.10817		1.37579	208.268	75.6886	218.555	45.5333	129.924	37.8472	30.8355	777.105	22.886	215.253	47.3305	3.37564	0.0223846	0.420212	391.828	34.5878	69.5852
MEC55B	UoLe	2014-02-01	45.68	2.43	13.61	13.04	0.165	9.42	8.86	3.58	1.583	0.699	0.059	-0.75	99.12		46.6317	2.4812	13.8931	1.99683	10.1838	0.168763	9.61918	9.04145	3.65455	1.61603	0.71343	100	62.731	5.27058		1.30811	206.442	93.1424	216.728	51.6535	129.536	37.4571	30.9077	777.755	22.6819	214.227	48.4664	3.47805	0.097656	0.407553	390.776	34.4414	70.0224
MEC57	UoLe	2014-02-01	45.56	2.49	14.01	13.25	0.169	9.62	8.95	2.99	1.427	0.772	0.008	0.88	100.13		46.4334	2.54238	14.2798	2.02555	10.3303	0.172047	9.80864	9.11954	3.04781	1.45405	0.786505	100	62.853	4.50187		1.38955	198.014	93.3246	218.174	53.2911	126.956	38.3492	28.4182	822.695	22.8722	220.502	49.1398	2.77498	0.340197	0.36439	420.529	36.0818	72.9585
MEC59	UoLe	2014-02-01	45.31	2.47	13.54	13.07	0.168	9.6	8.98	3.77	1.679	0.801	0.405	0.27	100.06		46.1029	2.50939	13.7761	1.99474	10.1732	0.170947	9.76999	9.13852	3.84031	1.70901	0.814967	100	63.1183	5.54932
MEC64A	UoLe	2014-02-01	45.93	2.45	13.64	13.24	0.166	9.77	8.88	3.64	1.616	0.748	0.003	-0.42	100.08		46.414	2.47153	13.7886	2.00677	10.2345	0.168119	9.87387	8.97687	3.67657	1.63299	0.75613	100	63.2244	5.30956		1.43431	205.864	101.442	224.328	46.0886	131.938	39.8792	32.3732	892.14	24.2006	244.875	54.4309	3.51418	0.154935	0.40237	427.054	38.9634	78.3713
MEC7	JCU	Oct/Nov 2012	51.34	1.89	14.76	10.8	0.14	7.45	8.9	3.43	0.76	0.34	0.02	1.1	100.93		51.9152	1.91118	14.9254	1.63815	8.35457	0.141569	7.53347	8.99972	3.46843	0.768515	0.343809	100	61.6396	4.23695
MEC7A	JCU	Oct/Nov 2012	47.39	2.4	13.65	13.06	0.17	10.01	8.91	3.49	1.41	0.59	0.05	0	101.13		47.4043	2.40072	13.6541	1.95959	9.99391	0.170051	10.013	8.91268	3.49105	1.41042	0.590178	100	64.0985	4.90148		1.49415	205.506	79.9904	245.925	57.6005	127.73	37.2878	28.0359	669.453	21.5477	191.767	42.1937	3.13002	0	0.390614	356.311	29.3573	59.0224
MEC7B	JCU	Oct/Nov 2012	47.31	2.41	13.79	13.04	0.17	9.82	9	3.42	1.37	0.61	0.03	0	100.97		47.3898	2.41407	13.8133	1.9593	9.99243	0.170287	9.83656	9.01518	3.42577	1.37231	0.611029	100	63.6918	4.79808		1.44661	206.718	68.1884	235.961	64.3628	132.368	37.2412	28.4357	675.502	21.5967	194.3	41.9885	3.07622	0	0.392776	352.591	29.841	60.2835
MEC9	JCU	Oct/Nov 2012	46.66	2.46	13.72	13.07	0.17	9.33	8.34	3.06	1.35	0.65	0.03	1.8	100.64		47.7589	2.51794	14.0431	2.00667	10.234	0.174004	9.54973	8.53642	3.13207	1.38179	0.665308	100	62.4461	4.51386		1.52307	192.328	65.5393	225.106	60.2051	130.941	38.0585	27.7657	726.241	22.1034	208.994	46.6677	2.94014	0.0629802	0.374796	373.315	32.9487	67.2557
Lab identifiers:	JCU	James Cook University
	UoLe	University of Leicester
	UoM	University of Melbourne
Table S3: Spreadsheet detailing geochemical data and methods used on samples from Budj Bim Complex in this study. Data includes whole raw major, normalised major and raw trace element data, with radiogenic isotope analyses on selected samples.
[truncated: 28 more columns]

## Sheet: Isotope standards & methods
100-150 mg clean chips leached (6M HCl, 100oC, 30 mins) dissolved on hotplate (HF, HNO3); Sr and Nd extraction using EICHROM SR-, RE- and LN-resins
total blanks <0.1 ng and negligible
87Sr/86Sr normalised to 88Sr/86Sr=8.37521 and reported relative to SRM987=0.710230
internal precision (2se) as listed; external precision ≤±0.000030 (2 std dev)
143Nd/144Nd normalized to 146Nd/144Nd=0.7219 and reported relative to La Jolla = 0.511860
internal precision (2se) as listed; external precision ≤±0.000020 (2std dev)
MEC33* the Sr isotope analysis for this sample yielded an 84Sr/86Sr that was outside the normal range; this is often a sign of molecular interference or a spike
of the krypton background in the carrier gas; the Sr fraction of this sample was passed over a Sr resin column a second time to remove any residual matrix components
that could cause molecular interference (e.g. BaAr++); the second run ** has normal 84/86Sr and is preferred
Results for standards
BCR-2		0.704989	21	0.512648	8		18.7438	15.6186	38.7132
BHVO-2		0.703453	21	0.513003	6
SRM981							16.9317	15.4854	36.6997
SRM981							16.9309	15.4838	36.6912
SRM981							16.9305	15.4847	36.6924
							16.931	15.4847	36.6944
comments on standard results:
all results consistent with TIMS reference values if data are adjusted to common values for SRM987-Sr, La Jolla-Nd and SRM981-Pb
87Sr/86Sr normalised to 88/86=8.37521 and reported relative to SRM987=0.710230
143Nd/144Nd normalized to 146Nd/144Nd=0.7219 and reported relative to La Jolla = 0.511860
